# Supplementary material for: Four new species of the genus Delia Robineau-Desvoidy in the Yunnan Province of China (Diptera, Anthomyiidae)
Source: Zookeys. 2017 Aug 24;(693):141–53. doi: 10.3897/zookeys.693.12965 (PMC5672743; doi:10.3897/zookeys.693.12965)
Supplement: XML Treatment for Delia dentiaedeagus [file zookeys.693.12965-treatment1.xml]

<!DOCTYPE tp:taxon-treatment
  PUBLIC "-//TaxonX//DTD Taxonomic Treatment Publishing DTD v0 20100105//EN" "tax-treatment-NSO.dtd">
<tp:taxon-treatment xmlns:tp="http://www.plazi.org/taxpub"><tp:treatment-meta><kwd-group><label>Taxon classification</label><kwd><named-content xmlns:xlink="http://www.w3.org/1999/xlink" content-type="kingdom">Animalia</named-content></kwd><kwd><named-content xmlns:xlink="http://www.w3.org/1999/xlink" content-type="order">Diptera</named-content></kwd><kwd><named-content xmlns:xlink="http://www.w3.org/1999/xlink" content-type="family">Anthomyiidae</named-content></kwd></kwd-group><mixed-citation publication-type="journal"><person-group><name><surname>Du</surname><given-names>Jing</given-names></name><name><surname>Xue</surname><given-names>Wanqi</given-names></name></person-group><article-title>Four new species of the genus <italic><tp:taxon-name><tp:taxon-name-part taxon-name-part-type="genus" reg="Delia">Delia</tp:taxon-name-part></tp:taxon-name></italic> Robineau-Desvoidy in the Yunnan Province of China (<tp:taxon-name><tp:taxon-name-part taxon-name-part-type="order">Diptera</tp:taxon-name-part></tp:taxon-name>, <tp:taxon-name><tp:taxon-name-part taxon-name-part-type="family">Anthomyiidae</tp:taxon-name-part></tp:taxon-name>)</article-title><source>Zookeys</source><day>24</day><month>8</month><year>2017</year><volume>2017</volume><issue>693</issue><fpage>141</fpage><lpage>153</lpage><pub-id pub-id-type="doi">10.3897/zookeys.693.12965</pub-id></mixed-citation></tp:treatment-meta><tp:nomenclature><tp:taxon-name>
            <tp:taxon-name-part taxon-name-part-type="genus" reg="Delia">Delia</tp:taxon-name-part>
            <tp:taxon-name-part taxon-name-part-type="species" reg="dentiaedeagus">dentiaedeagus</tp:taxon-name-part>
            <object-id xmlns:xlink="http://www.w3.org/1999/xlink" content-type="zoobank" xlink:type="simple">http://zoobank.org/8F7E8B49-7023-4191-856C-32CBAF7EE7C6</object-id>
          </tp:taxon-name><tp:taxon-status xmlns:xlink="http://www.w3.org/1999/xlink" xlink:type="simple">sp. n.</tp:taxon-status><xref ref-type="fig" rid="F1">Figure 1</xref></tp:nomenclature><tp:treatment-sec sec-type="type material" id="SECID0EGLAC"><title>Type material.</title><p>
            <bold><italic>Holotype</italic>.</bold> China, Yunnan Province, Baimang Snowberg, 4000 m, 29 May 2007, Dandan Wang Co., ♂(<abbrev xmlns:xlink="http://www.w3.org/1999/xlink" content-type="institution" xlink:title="Institute of Entomology, Shenyang Normal University" id="ABBRID0ERLAC" xlink:type="simple">IESNU</abbrev>). <bold><italic>Paratype</italic>.</bold> China, Yunnan Province, Baimang Snowberg, 4000 m, 31 May 2007, Lu Zhang Co., 2♂♂(<abbrev xmlns:xlink="http://www.w3.org/1999/xlink" content-type="institution" xlink:title="Institute of Entomology, Shenyang Normal University" id="ABBRID0E1LAC" xlink:type="simple">IESNU</abbrev>).</p></tp:treatment-sec><tp:treatment-sec sec-type="diagnosis" id="SECID0E6LAC"><title>Diagnosis.</title><p>Arista short ciliated, longest hairs shorter than its basal diameter; legs black; mid tarsomere 1 with long <italic><abbrev xmlns:xlink="http://www.w3.org/1999/xlink" xlink:title="anterodorsal setae" id="ABBRID0EGMAC" xlink:type="simple">ad</abbrev></italic>; processes of 5th sternite slender, with long and dense setae, without spine or protrusion.</p><fig id="F1" position="float" orientation="portrait"><label>Figure 1.</label><caption><p>
                <bold><italic><tp:taxon-name><tp:taxon-name-part taxon-name-part-type="genus" reg="Delia">Delia</tp:taxon-name-part> <tp:taxon-name-part taxon-name-part-type="species" reg="dentiaedeagus">dentiaedeagus</tp:taxon-name-part></tp:taxon-name></italic> sp. n. A</bold> male, abdomen in dorsal view <bold>B</bold> male, distal half of abdomen in profile <bold>C</bold> male, 5th sternite in ventral view, in holotype <bold>D</bold> male, 5th sternite in ventral view, in paratype <bold>E</bold> male, terminalia in posterior view <bold>F</bold> male, terminalia in profile <bold>G</bold> male, aedeagus in profile <bold>H</bold> male, distal part of aedeagus in anterior view.</p></caption><graphic xmlns:xlink="http://www.w3.org/1999/xlink" xlink:href="zookeys-693-141-g001.jpg" position="float" orientation="portrait" xlink:type="simple" id="oo_152079.jpg"/></fig></tp:treatment-sec><tp:treatment-sec sec-type="description" id="SECID0ETNAC"><title>Description.</title><p>
            <bold>Holotype Male.</bold> Body length 4.5–5.0 mm.</p><p>
            <italic>Head</italic>. Eye bare; frontal vitta dark brown without interfrontal setule; fronto-orbital plate adjacent; frons as wide as anterior ocellus; without orbital setae; fronto-orbital plate and parafacial with grey dust; 5–6 pairs of frontal setae, situated on lower half of frons; parafacial subequal to the width of antenna; antenna black, postpedicel approx. 2.2–2.5 times longer than broad; arista short ciliated, longest hairs shorter than its basal diameter; lower facial margin not projecting, situated behind frontal angle in profile; genal height approx. 1/5 eye height; anterior margin of gena with one row of upcurved subvibrissal setulae; prementum black, without dust, approx. 3.5 times longer than broad; palpus black, slightly shorter than prementum.</p><p>
            <italic>Thorax</italic>. Black in ground colour, with grey to brownish grey dust; scutum with three black vittae, the middle one extended to scutellar suture; <italic><abbrev xmlns:xlink="http://www.w3.org/1999/xlink" xlink:title="presutural acrostichal setae" id="ABBRID0EEOAC" xlink:type="simple">prst acr</abbrev></italic> two rows, only one pair of <italic><abbrev xmlns:xlink="http://www.w3.org/1999/xlink" xlink:title="postsutural acrostichal setae" id="ABBRID0EJOAC" xlink:type="simple">post acr</abbrev></italic> developed which are placed in front of scutellum, <italic><abbrev xmlns:xlink="http://www.w3.org/1999/xlink" xlink:title="dorsocentral setae" id="ABBRID0EOOAC" xlink:type="simple">dc</abbrev></italic> 2+3, <italic><abbrev xmlns:xlink="http://www.w3.org/1999/xlink" xlink:title="intra-alar setae" id="ABBRID0ETOAC" xlink:type="simple">ial</abbrev></italic> 0+2; notopleural despression bare apart from two strong setae; <italic><abbrev xmlns:xlink="http://www.w3.org/1999/xlink" xlink:title="prealar setae" id="ABBRID0EYOAC" xlink:type="simple">pra</abbrev></italic> as long as posterior notopleural; scutellum bare on disc centrally and basally; katepisternals 1+2.</p><p>
            <italic>Wing</italic>. Slightly transparent. Vein fuscous and basicosta black; Costa setulous near its base on ventral surface only; costal spine distinct; radial node bare; squamae brownish yellow, lower squama not projecting, approx. 2/3 length of upper; haltere yellowish.</p><p>
            <italic>Legs</italic>. Entirely black; fore tibia with one medial <italic><abbrev xmlns:xlink="http://www.w3.org/1999/xlink" xlink:title="posterior setae" id="ABBRID0EFPAC" xlink:type="simple">p</abbrev></italic>; mid femur without distinct <italic><abbrev xmlns:xlink="http://www.w3.org/1999/xlink" xlink:title="anteroventral setae" id="ABBRID0EKPAC" xlink:type="simple">av</abbrev></italic> row, a row of seta-like <italic><abbrev xmlns:xlink="http://www.w3.org/1999/xlink" xlink:title="posteroventral setae" id="ABBRID0EPPAC" xlink:type="simple">pv</abbrev></italic> in basal half, only two setae in basal developed; mid tibia without <italic><abbrev xmlns:xlink="http://www.w3.org/1999/xlink" xlink:title="anteroventral setae" id="ABBRID0EUPAC" xlink:type="simple">av</abbrev></italic> or <italic><abbrev xmlns:xlink="http://www.w3.org/1999/xlink" xlink:title="anterodorsal setae" id="ABBRID0EZPAC" xlink:type="simple">ad</abbrev></italic>, two <italic><abbrev xmlns:xlink="http://www.w3.org/1999/xlink" xlink:title="posterodorsal setae" id="ABBRID0E5PAC" xlink:type="simple">pd</abbrev></italic> and two <italic><abbrev xmlns:xlink="http://www.w3.org/1999/xlink" xlink:title="posteroventral setae" id="ABBRID0EEAAE" xlink:type="simple">pv</abbrev></italic>; mid tarsomere 1 with distinct <italic><abbrev xmlns:xlink="http://www.w3.org/1999/xlink" xlink:title="anterodorsal setae" id="ABBRID0EJAAE" xlink:type="simple">ad</abbrev></italic>; hind femur with 2–3 <italic><abbrev xmlns:xlink="http://www.w3.org/1999/xlink" xlink:title="anteroventral setae" id="ABBRID0EOAAE" xlink:type="simple">av</abbrev></italic> and 2–3 <italic><abbrev xmlns:xlink="http://www.w3.org/1999/xlink" xlink:title="posteroventral setae" id="ABBRID0ETAAE" xlink:type="simple">pv</abbrev></italic> in distal part; hind tibia with four <italic><abbrev xmlns:xlink="http://www.w3.org/1999/xlink" xlink:title="anteroventral setae" id="ABBRID0EYAAE" xlink:type="simple">av</abbrev></italic>, three <italic><abbrev xmlns:xlink="http://www.w3.org/1999/xlink" xlink:title="anterodorsal setae" id="ABBRID0E4AAE" xlink:type="simple">ad</abbrev></italic>, three <italic><abbrev xmlns:xlink="http://www.w3.org/1999/xlink" xlink:title="posterodorsal setae" id="ABBRID0ECBAE" xlink:type="simple">pd</abbrev></italic>, and 5–6 <italic><abbrev xmlns:xlink="http://www.w3.org/1999/xlink" xlink:title="posteroventral setae" id="ABBRID0EHBAE" xlink:type="simple">pv</abbrev></italic> in middle part, without apical <italic><abbrev xmlns:xlink="http://www.w3.org/1999/xlink" xlink:title="posteroventral setae" id="ABBRID0EMBAE" xlink:type="simple">pv</abbrev></italic>; hind tarsi longer than tibiae, all claws and pulvilli normal, slightly shorter than tarsomere 5.</p><p>
            <italic>Abdomen</italic>. Black, rhombic in dorsal view, with grey to brownish dusting; all tergites with black vittae in middle part; dorsal setae sparse, lateral setae long; 6<sup>th</sup> tergite bare; 1<sup>st</sup> sternite with setae.</p><p>
            <bold>Female.</bold> Unknown.</p></tp:treatment-sec><tp:treatment-sec sec-type="remarks" id="SECID0E3BAE"><title>Remarks.</title><p>This new species is similar to <italic><tp:taxon-name><tp:taxon-name-part taxon-name-part-type="genus" reg="Delia">Delia</tp:taxon-name-part> <tp:taxon-name-part taxon-name-part-type="species" reg="felsicanalis">felsicanalis</tp:taxon-name-part></tp:taxon-name></italic> Fan &amp; Wu in <xref ref-type="bibr" rid="B7">Fan et al., 1984</xref>, but differs from it in the following features: male frontal vitta dark brown; fronto-orbital plate adjacent; parafacial subequal to the width of antenna; prementum 3.5 times longer than broad; basicosta black; haltere yellowish; hind tibia with four <italic><abbrev xmlns:xlink="http://www.w3.org/1999/xlink" xlink:title="anteroventral setae" id="ABBRID0ESCAE" xlink:type="simple">av</abbrev></italic>, three <italic><abbrev xmlns:xlink="http://www.w3.org/1999/xlink" xlink:title="anterodorsal setae" id="ABBRID0EXCAE" xlink:type="simple">ad</abbrev></italic> and 5–6 <italic><abbrev xmlns:xlink="http://www.w3.org/1999/xlink" xlink:title="posteroventral setae" id="ABBRID0E3CAE" xlink:type="simple">pv</abbrev></italic> in middle part.</p></tp:treatment-sec><tp:treatment-sec sec-type="etymology" id="SECID0EADAE"><title>Etymology.</title><p>The species name is derived from the Latin words “<italic>dent</italic>” meaning tooth and “<italic>aedeagus</italic>” meaning aedeagus, referring to its apical aedeagus with tooth.</p></tp:treatment-sec><tp:treatment-sec sec-type="distribution" id="SECID0EKDAE"><title>Distribution.</title><p>China, Yunnan Province (Baimang Snowberg).</p></tp:treatment-sec><ref-list><ref id="B7"><mixed-citation xmlns:xlink="http://www.w3.org/1999/xlink" xlink:type="simple">
          <person-group><name name-style="western"><surname>Fan</surname><given-names>ZD</given-names></name><name name-style="western"><surname>Chen</surname><given-names>ZZ</given-names></name><name name-style="western"><surname>Ma</surname><given-names>ZY</given-names></name></person-group> (<year>1984</year>) <article-title>New species of the Family <tp:taxon-name><tp:taxon-name-part taxon-name-part-type="family">Anthomyiidae</tp:taxon-name-part></tp:taxon-name>, <tp:taxon-name><tp:taxon-name-part taxon-name-part-type="order">Diptera</tp:taxon-name-part></tp:taxon-name>, from Qinghai Province, China, I.</article-title> <source>Contributions from Shanghai Institute of Entomology</source> <volume>4</volume>: <fpage>239</fpage>–<lpage>253</lpage>. [In Chinese with English summary]</mixed-citation></ref></ref-list></tp:taxon-treatment>
