# Supplementary material for: Four new species of the genus Delia Robineau-Desvoidy in the Yunnan Province of China (Diptera, Anthomyiidae)
Source: Zookeys. 2017 Aug 24;(693):141–53. doi: 10.3897/zookeys.693.12965 (PMC5672743; doi:10.3897/zookeys.693.12965)
Supplement: XML Treatment for Delia longiabdomina [file zookeys.693.12965-treatment2.xml]

<!DOCTYPE tp:taxon-treatment
  PUBLIC "-//TaxonX//DTD Taxonomic Treatment Publishing DTD v0 20100105//EN" "tax-treatment-NSO.dtd">
<tp:taxon-treatment xmlns:tp="http://www.plazi.org/taxpub"><tp:treatment-meta><kwd-group><label>Taxon classification</label><kwd><named-content xmlns:xlink="http://www.w3.org/1999/xlink" content-type="kingdom">Animalia</named-content></kwd><kwd><named-content xmlns:xlink="http://www.w3.org/1999/xlink" content-type="order">Diptera</named-content></kwd><kwd><named-content xmlns:xlink="http://www.w3.org/1999/xlink" content-type="family">Anthomyiidae</named-content></kwd></kwd-group><mixed-citation publication-type="journal"><person-group><name><surname>Du</surname><given-names>Jing</given-names></name><name><surname>Xue</surname><given-names>Wanqi</given-names></name></person-group><article-title>Four new species of the genus <italic><tp:taxon-name><tp:taxon-name-part taxon-name-part-type="genus" reg="Delia">Delia</tp:taxon-name-part></tp:taxon-name></italic> Robineau-Desvoidy in the Yunnan Province of China (<tp:taxon-name><tp:taxon-name-part taxon-name-part-type="order">Diptera</tp:taxon-name-part></tp:taxon-name>, <tp:taxon-name><tp:taxon-name-part taxon-name-part-type="family">Anthomyiidae</tp:taxon-name-part></tp:taxon-name>)</article-title><source>Zookeys</source><day>24</day><month>8</month><year>2017</year><volume>2017</volume><issue>693</issue><fpage>141</fpage><lpage>153</lpage><pub-id pub-id-type="doi">10.3897/zookeys.693.12965</pub-id></mixed-citation></tp:treatment-meta><tp:nomenclature><tp:taxon-name>
            <tp:taxon-name-part taxon-name-part-type="genus" reg="Delia">Delia</tp:taxon-name-part>
            <tp:taxon-name-part taxon-name-part-type="species" reg="longiabdomina">longiabdomina</tp:taxon-name-part>
            <object-id xmlns:xlink="http://www.w3.org/1999/xlink" content-type="zoobank" xlink:type="simple">http://zoobank.org/F72356C7-A54B-4721-B802-A08723D0114B</object-id>
          </tp:taxon-name><tp:taxon-status xmlns:xlink="http://www.w3.org/1999/xlink" xlink:type="simple">sp. n.</tp:taxon-status><xref ref-type="fig" rid="F2">Figure 2</xref><!--PageBreak--></tp:nomenclature><tp:treatment-sec sec-type="type material" id="SECID0E3EAE"><title>Type material.</title><p>
            <bold><italic>Holotype</italic>.</bold> China, Yunnan Province, Yulong Snowberg, 4506 m, 29 June 2006, Baifeng Wang Co., ♂ (<abbrev xmlns:xlink="http://www.w3.org/1999/xlink" content-type="institution" xlink:title="Institute of Entomology, Shenyang Normal University" id="ABBRID0EHFAE" xlink:type="simple">IESNU</abbrev>). <italic>Paratypes</italic>. China, same data as holotype, 1 ♀ and 4♂♂(<abbrev xmlns:xlink="http://www.w3.org/1999/xlink" content-type="institution" xlink:title="Institute of Entomology, Shenyang Normal University" id="ABBRID0EOFAE" xlink:type="simple">IESNU</abbrev>); China, Yunnan Province, Yulong Snowberg, 4506–4571 m, 29 June 2006, You Wang Co., 5♂♂ (<abbrev xmlns:xlink="http://www.w3.org/1999/xlink" content-type="institution" xlink:title="Institute of Entomology, Shenyang Normal University" id="ABBRID0ETFAE" xlink:type="simple">IESNU</abbrev>); China, Yunnan Province, Yulong Snowberg, Big ropeway, 4571 m, 29 June 2006, Mingfu Wang Co., 3♂♂(<abbrev xmlns:xlink="http://www.w3.org/1999/xlink" content-type="institution" xlink:title="Institute of Entomology, Shenyang Normal University" id="ABBRID0EYFAE" xlink:type="simple">IESNU</abbrev>).</p></tp:treatment-sec><tp:treatment-sec sec-type="diagnosis" id="SECID0E4FAE"><title>Diagnosis.</title><p>Arista pubescence, longest hairs shorter than its basal diameter; lower facial margin slightly projecting, situated before frontal angle in profile; legs black; hind tibia with one row of <italic><abbrev xmlns:xlink="http://www.w3.org/1999/xlink" xlink:title="posteroventral setae" id="ABBRID0EEGAE" xlink:type="simple">pv</abbrev></italic>; inner side of 5th sternite processes with a protrusion.</p><fig id="F2" position="float" orientation="portrait"><label>Figure 2.</label><caption><p>
                <bold><italic><tp:taxon-name><tp:taxon-name-part taxon-name-part-type="genus" reg="Delia">Delia</tp:taxon-name-part> <tp:taxon-name-part taxon-name-part-type="species" reg="longiabdomina">longiabdomina</tp:taxon-name-part></tp:taxon-name></italic> sp. n. A</bold> male, abdomen in dorsal view <bold>B</bold> male, 3rd and 4th sternites in ventral view <bold>C</bold> male, 5th sternite in ventral view <bold>D</bold> male, terminalia in posterior view <bold>E</bold> male, terminalia in profile <bold>F</bold> male, aedeagus in profile <bold>G</bold> female, abdomen in dorsal view <bold>H</bold> female, sternites 1 to 5 <bold>I</bold> female, ovipositor in dorsal view <bold>J</bold> female, ovipositor in ventral view <bold>K</bold> female, spermatheca.</p></caption><graphic xmlns:xlink="http://www.w3.org/1999/xlink" xlink:href="zookeys-693-141-g002.jpg" position="float" orientation="portrait" xlink:type="simple" id="oo_152080.jpg"/></fig></tp:treatment-sec><tp:treatment-sec sec-type="description" id="SECID0EXHAE"><title>Description.</title><p>
            <bold>Holotype Male</bold>. Body length 6.5 mm.</p><p>
            <italic>Head</italic>. Eye sparsely with short ciliated; frontal vitta black, with black dust; frontal vitta with a pair of interfrontal setule; frons as wide as anterior ocellus; without or<!--PageBreak--><!--PageBreak-->bital setae; fronto-orbital plate with dark grey dust; 6–7 pairs of frontal setae, situated on lower half of frons; parafacial 1.5 times wider than postpedicel; antenna black, postpedicel approx. 1.5–1.8 times longer than broad; arista pubescence, longest hairs shorter than its basal diameter; lower facial margin slightly projecting, situated before frontal angle in profile; gena sparsely with dark grey dust, genal height approx. 1/5 eye height; anterior margin of gena with 1–2 rows of upcurved subvibrissal setulae; para-occipital and postgenal hairs black; proboscis slender, prementum with grey dust, 6.0 times longer than broad; palpus black, subequal to prementum.</p><p>
            <italic>Thorax</italic>. Black in ground colour with dark green lustre and dark grey dust; scutum with three indistinct black vittae, the middle one absent; two rows of hair-like <italic><abbrev xmlns:xlink="http://www.w3.org/1999/xlink" xlink:title="presutural acrostichal setae" id="ABBRID0ELIAE" xlink:type="simple">prst acr</abbrev></italic> (1 or 2 pairs stronger), only one pair of <italic><abbrev xmlns:xlink="http://www.w3.org/1999/xlink" xlink:title="postsutural acrostichal setae" id="ABBRID0EQIAE" xlink:type="simple">post acr</abbrev></italic> developed, these situated in front of scutellum, <italic><abbrev xmlns:xlink="http://www.w3.org/1999/xlink" xlink:title="dorsocentral setae" id="ABBRID0EVIAE" xlink:type="simple">dc</abbrev></italic> 2+3, <italic><abbrev xmlns:xlink="http://www.w3.org/1999/xlink" xlink:title="intra-alar setae" id="ABBRID0E1IAE" xlink:type="simple">ial</abbrev></italic> 0+2, with one pair of outer posthumeral setae; notopleural despression bare apart from two strong setae; <italic><abbrev xmlns:xlink="http://www.w3.org/1999/xlink" xlink:title="prealar setae" id="ABBRID0E6IAE" xlink:type="simple">pra</abbrev></italic> subequal to posterior notopleural; scutellum bare on disc centrally and basally; katepisternals 1+2(3).</p><p>
            <italic>Wing</italic>. Base fuscous, basicosta black; costa setulose only basally on ventral surface; costal spine subequal to crossvein r-m; radial node bare, squamae yellowish or white, outer marginal hairs long; lower squama short, approx. 1/2 length of upper; halter brownish yellow.</p><p>
            <italic>Legs</italic>. Entirely black; fore tibia with one medial <italic><abbrev xmlns:xlink="http://www.w3.org/1999/xlink" xlink:title="posterior setae" id="ABBRID0EMJAE" xlink:type="simple">p</abbrev></italic>; mid femur with seta-like <italic><abbrev xmlns:xlink="http://www.w3.org/1999/xlink" xlink:title="anterior setae" id="ABBRID0ERJAE" xlink:type="simple">a</abbrev></italic> row in basal half, <italic><abbrev xmlns:xlink="http://www.w3.org/1999/xlink" xlink:title="posteroventral setae" id="ABBRID0EWJAE" xlink:type="simple">pv</abbrev></italic> rows complete, becoming shorter apically; mid tibia with two <italic><abbrev xmlns:xlink="http://www.w3.org/1999/xlink" xlink:title="posterior setae" id="ABBRID0E2JAE" xlink:type="simple">p</abbrev></italic>, one long <italic><abbrev xmlns:xlink="http://www.w3.org/1999/xlink" xlink:title="posterodorsal setae" id="ABBRID0EAKAE" xlink:type="simple">pd</abbrev></italic> and 1–2 short <italic><abbrev xmlns:xlink="http://www.w3.org/1999/xlink" xlink:title="posteroventral setae" id="ABBRID0EFKAE" xlink:type="simple">pv</abbrev></italic>; mid tarsomere 1 with one row of long <italic><abbrev xmlns:xlink="http://www.w3.org/1999/xlink" xlink:title="posterodorsal setae" id="ABBRID0EKKAE" xlink:type="simple">pd</abbrev></italic>, longer than its diameter; hind femur with complete row of <italic><abbrev xmlns:xlink="http://www.w3.org/1999/xlink" xlink:title="anteroventral setae" id="ABBRID0EPKAE" xlink:type="simple">av</abbrev></italic>, becoming longer apically, with two apical <italic><abbrev xmlns:xlink="http://www.w3.org/1999/xlink" xlink:title="posteroventral setae" id="ABBRID0EUKAE" xlink:type="simple">pv</abbrev></italic>; hind tibia with 8–10 <italic><abbrev xmlns:xlink="http://www.w3.org/1999/xlink" xlink:title="anteroventral setae" id="ABBRID0EZKAE" xlink:type="simple">av</abbrev></italic>, 5–6 <italic><abbrev xmlns:xlink="http://www.w3.org/1999/xlink" xlink:title="anterodorsal setae" id="ABBRID0E5KAE" xlink:type="simple">ad</abbrev></italic>, one row of <italic><abbrev xmlns:xlink="http://www.w3.org/1999/xlink" xlink:title="posterodorsal setae" id="ABBRID0EDLAE" xlink:type="simple">pd</abbrev></italic> (4 developed), and one row of <italic><abbrev xmlns:xlink="http://www.w3.org/1999/xlink" xlink:title="posteroventral setae" id="ABBRID0EILAE" xlink:type="simple">pv</abbrev></italic>, similar as <italic><tp:taxon-name><tp:taxon-name-part taxon-name-part-type="genus" reg="Delia">Delia</tp:taxon-name-part> <tp:taxon-name-part taxon-name-part-type="species" reg="platura">platura</tp:taxon-name-part></tp:taxon-name></italic> (Meigen, 1826); all tarsi shorter than tibiae, claws and pulvilli large.</p><p>
            <italic>Abdomen</italic>. Black, long flat-shaped in dorsal view, with grey dust; all tergites with broad black vittae in middle part, the front margin slightly dark, edge unclear; lateral and post marginal setae long; 6th tergite bare; 1st sternite densely with long setae; 3<sup>rd</sup> and 4<sup>th</sup> sternites without dense long setae.</p><p>
            <bold>Female</bold>. Body length 5.0–5.5 mm; frons approx. 2/5 width of head; frontal vitta 2.5 times as wide as fronto-orbital plate; three pairs of orbital setae and three pairs of frontal setae; genal height 1/3 eye height; <italic><abbrev xmlns:xlink="http://www.w3.org/1999/xlink" xlink:title="dorsocentral setae" id="ABBRID0EEMAE" xlink:type="simple">dc</abbrev></italic> 2(3)+3, without outer posthumeral setae; katepisternum 1+1(2); fore tibia with 1–2 <italic><abbrev xmlns:xlink="http://www.w3.org/1999/xlink" xlink:title="anterodorsal setae" id="ABBRID0EJMAE" xlink:type="simple">ad</abbrev></italic>; hind tibia with 4–5 <italic><abbrev xmlns:xlink="http://www.w3.org/1999/xlink" xlink:title="anteroventral setae" id="ABBRID0EOMAE" xlink:type="simple">av</abbrev></italic>, 5 <italic><abbrev xmlns:xlink="http://www.w3.org/1999/xlink" xlink:title="anterodorsal setae" id="ABBRID0ETMAE" xlink:type="simple">ad</abbrev></italic>, 7–8 <italic><abbrev xmlns:xlink="http://www.w3.org/1999/xlink" xlink:title="posteroventral setae" id="ABBRID0EYMAE" xlink:type="simple">pv</abbrev></italic>; the other characters as same as male.</p></tp:treatment-sec><tp:treatment-sec sec-type="remarks" id="SECID0E3MAE"><title>Remarks.</title><p>This new species is similar to <italic><tp:taxon-name><tp:taxon-name-part taxon-name-part-type="genus" reg="Delia">Delia</tp:taxon-name-part> <tp:taxon-name-part taxon-name-part-type="species" reg="subnigribasis">subnigribasis</tp:taxon-name-part></tp:taxon-name></italic> Fan &amp; Wang in <xref ref-type="bibr" rid="B6">Fan et al., 1981</xref>, but differs from it in the following features: male frontal setae 6–7 pairs; <italic><abbrev xmlns:xlink="http://www.w3.org/1999/xlink" xlink:title="prealar setae" id="ABBRID0ESNAE" xlink:type="simple">pra</abbrev></italic> subequal to posterior notopleural seta; inner side of 5th sternite processes broad apically; cercus broad apically, surstylus broad and straight in dorsal view, straight in lateral view, becoming slender apically.</p></tp:treatment-sec><tp:treatment-sec sec-type="etymology" id="SECID0EWNAE"><title>Etymology.</title><p>The species name is derived from the Latin words “<italic>long</italic>” meaning long, referring to its very long abdomen.</p></tp:treatment-sec><tp:treatment-sec sec-type="distribution" id="SECID0E5NAE"><title>Distribution.</title><p>China, Yunnan Province (Yulong Snowberg).</p><!--PageBreak--></tp:treatment-sec><ref-list><ref id="B6"><mixed-citation xmlns:xlink="http://www.w3.org/1999/xlink" xlink:type="simple">
          <person-group><name name-style="western"><surname>Fan</surname><given-names>ZD</given-names></name><name name-style="western"><surname>Chen</surname><given-names>ZZ</given-names></name><name name-style="western"><surname>Ma</surname><given-names>ZY</given-names></name><name name-style="western"><surname>Ge</surname><given-names>FX</given-names></name></person-group> (<year>1981</year>) On some new species of <tp:taxon-name><tp:taxon-name-part taxon-name-part-type="family">Anthomyiidae</tp:taxon-name-part></tp:taxon-name> from China (<tp:taxon-name><tp:taxon-name-part taxon-name-part-type="order">Diptera</tp:taxon-name-part></tp:taxon-name>). Contributions from Shanghai Institute of Entomology 2: 223.[In Chinese with English summary]</mixed-citation></ref></ref-list></tp:taxon-treatment>
