# Supplementary material for: Four new species of the genus Delia Robineau-Desvoidy in the Yunnan Province of China (Diptera, Anthomyiidae)
Source: Zookeys. 2017 Aug 24;(693):141–53. doi: 10.3897/zookeys.693.12965 (PMC5672743; doi:10.3897/zookeys.693.12965)
Supplement: XML Treatment for Delia nigerihalteres [file zookeys.693.12965-treatment3.xml]

<!DOCTYPE tp:taxon-treatment
  PUBLIC "-//TaxonX//DTD Taxonomic Treatment Publishing DTD v0 20100105//EN" "tax-treatment-NSO.dtd">
<tp:taxon-treatment xmlns:tp="http://www.plazi.org/taxpub"><tp:treatment-meta><kwd-group><label>Taxon classification</label><kwd><named-content xmlns:xlink="http://www.w3.org/1999/xlink" content-type="kingdom">Animalia</named-content></kwd><kwd><named-content xmlns:xlink="http://www.w3.org/1999/xlink" content-type="order">Diptera</named-content></kwd><kwd><named-content xmlns:xlink="http://www.w3.org/1999/xlink" content-type="family">Anthomyiidae</named-content></kwd></kwd-group><mixed-citation publication-type="journal"><person-group><name><surname>Du</surname><given-names>Jing</given-names></name><name><surname>Xue</surname><given-names>Wanqi</given-names></name></person-group><article-title>Four new species of the genus <italic><tp:taxon-name><tp:taxon-name-part taxon-name-part-type="genus" reg="Delia">Delia</tp:taxon-name-part></tp:taxon-name></italic> Robineau-Desvoidy in the Yunnan Province of China (<tp:taxon-name><tp:taxon-name-part taxon-name-part-type="order">Diptera</tp:taxon-name-part></tp:taxon-name>, <tp:taxon-name><tp:taxon-name-part taxon-name-part-type="family">Anthomyiidae</tp:taxon-name-part></tp:taxon-name>)</article-title><source>Zookeys</source><day>24</day><month>8</month><year>2017</year><volume>2017</volume><issue>693</issue><fpage>141</fpage><lpage>153</lpage><pub-id pub-id-type="doi">10.3897/zookeys.693.12965</pub-id></mixed-citation></tp:treatment-meta><tp:nomenclature><tp:taxon-name>
            <tp:taxon-name-part taxon-name-part-type="genus" reg="Delia">Delia</tp:taxon-name-part>
            <tp:taxon-name-part taxon-name-part-type="species" reg="nigerihalteres">nigerihalteres</tp:taxon-name-part>
            <object-id xmlns:xlink="http://www.w3.org/1999/xlink" content-type="zoobank" xlink:type="simple">http://zoobank.org/DF2FD042-384E-4D80-9588-F7232528DA76</object-id>
          </tp:taxon-name><tp:taxon-status xmlns:xlink="http://www.w3.org/1999/xlink" xlink:type="simple">sp. n.</tp:taxon-status><xref ref-type="fig" rid="F3">Figure 3</xref></tp:nomenclature><tp:treatment-sec sec-type="type material" id="SECID0EQPAE"><title>Type material.</title><p>
            <bold><italic>Holotype</italic>.</bold> China, Yunnan Province, Baimang Snowberg, 4100 m, 30 May 2007, Dandan Wang Co., ♂(<abbrev xmlns:xlink="http://www.w3.org/1999/xlink" content-type="institution" xlink:title="Institute of Entomology, Shenyang Normal University" id="ABBRID0E2PAE" xlink:type="simple">IESNU</abbrev>). <bold><italic>Paratype</italic>.</bold> China, same data as holotype, 3♂♂.</p></tp:treatment-sec><tp:treatment-sec sec-type="diagnosis" id="SECID0EEQAE"><title>Diagnosis.</title><p>Frons 1.5 times wider than anterior ocellus; without orbital setae; 6–7 pairs of frontal setae; arista ciliated, longest hair longer to 1.5 times basal diameter; anterior margin of gena with 3–4 rows of upcurved subvibrissal setulae; parafacial 1.2 times wider than antenna; prementum approx. 2.5–3.0 times longer than broad; costa setulose only basally on ventral surface; legs black; mid tarsomere 2 without protuberance; all tergites with broad trapeziform spots in centre, posterior marginal setae and lateral setae strong; inner side of 5<sup>th</sup> sternite processes without protrusion.</p><fig id="F3" position="float" orientation="portrait"><label>Figure 3.</label><caption><p>
                <bold><italic><tp:taxon-name><tp:taxon-name-part taxon-name-part-type="genus" reg="Delia">Delia</tp:taxon-name-part> <tp:taxon-name-part taxon-name-part-type="species" reg="nigerihalteres">nigerihalteres</tp:taxon-name-part></tp:taxon-name></italic> sp. n. A</bold> male, 5<sup>th</sup> sternite in ventral view; <bold>B.</bold> male, terminalia in posterior view; <bold>C.</bold> male, terminalia in profile; <bold>D.</bold> male, aedeagus in profile; <bold>E.</bold> male, distal part of aedeagus in anterior view.</p></caption><graphic xmlns:xlink="http://www.w3.org/1999/xlink" xlink:href="zookeys-693-141-g003.jpg" position="float" orientation="portrait" xlink:type="simple" id="oo_152081.jpg"/></fig></tp:treatment-sec><tp:treatment-sec sec-type="description" id="SECID0ERRAE"><title>Description.</title><p>
            <bold>Holotype male.</bold> Body length 3.0–3.5 mm.</p><p>
            <italic>Head</italic>. Eye bare; frontal vitta black, 1.5 times as wide as fronto-orbital plate; frons 1.5 times wider than anterior ocellus; frontal vitta with a pair of interfrontal setule; without orbital setae; 6–7 pairs of frontal setae, situated on lower 3/5 of frons; fronto-orbital plate and parafacial with dark grey dust; parafacial 1.2 times wider than antenna; antenna black, postpedicel approx. 1.5–1.8 times longer than broad; arista ciliated, longest hair longer to 1.5 times basal diameter; lower facial margin slightly projecting, vibrissal angle situated before frontal angle in profile; genal height approx. 1/5 eye height; anterior margin of gena with 3–4 rows of upcurved subvibrissal setulae; prementum shiny, approx. 2.5–3.0 times longer than broad; palpus black, slightly shorter than prementum.</p><p>
            <italic>Thorax</italic>. Black in ground colour with brownish grey dust; scutum with three black vittae; two rows of hair-like <italic><abbrev xmlns:xlink="http://www.w3.org/1999/xlink" xlink:title="presutural acrostichal setae" id="ABBRID0ECSAE" xlink:type="simple">prst acr</abbrev></italic> (the second pair stronger), only one pair of <italic><abbrev xmlns:xlink="http://www.w3.org/1999/xlink" xlink:title="postsutural acrostichal setae" id="ABBRID0EHSAE" xlink:type="simple">post acr</abbrev></italic> developed, these situated in front of scutellum, <italic><abbrev xmlns:xlink="http://www.w3.org/1999/xlink" xlink:title="dorsocentral setae" id="ABBRID0EMSAE" xlink:type="simple">dc</abbrev></italic> 2+3, <italic><abbrev xmlns:xlink="http://www.w3.org/1999/xlink" xlink:title="intra-alar setae" id="ABBRID0ERSAE" xlink:type="simple">ial</abbrev></italic> 0+2; notopleural despression bare apart from two strong setae; <italic><abbrev xmlns:xlink="http://www.w3.org/1999/xlink" xlink:title="prealar setae" id="ABBRID0EWSAE" xlink:type="simple">pra</abbrev></italic> subequal to the posterior notopleural; scutellum bare on disc centrally and basally; katepisternals 1+2.</p><p>
            <italic>Wing</italic>. Base and veins fuscous, basicosta black; costa setulose only basally on ventral surface; costal spine absent; radial node bare, squamae brown; lower squama approx. 1/2 length of upper; halter black.</p><p>
            <italic>Legs</italic>. Entirely black; fore tibia with one medial <italic><abbrev xmlns:xlink="http://www.w3.org/1999/xlink" xlink:title="posterior setae" id="ABBRID0EDTAE" xlink:type="simple">p</abbrev></italic>; mid femur with a complete row of <italic><abbrev xmlns:xlink="http://www.w3.org/1999/xlink" xlink:title="anteroventral setae" id="ABBRID0EITAE" xlink:type="simple">av</abbrev></italic>, becoming shorter apically, a complete row of <italic><abbrev xmlns:xlink="http://www.w3.org/1999/xlink" xlink:title="posteroventral setae" id="ABBRID0ENTAE" xlink:type="simple">pv</abbrev></italic>, becoming longer medially; mid tibia with 2–3 <italic><abbrev xmlns:xlink="http://www.w3.org/1999/xlink" xlink:title="posterodorsal setae" id="ABBRID0ESTAE" xlink:type="simple">pd</abbrev></italic> and two <italic><abbrev xmlns:xlink="http://www.w3.org/1999/xlink" xlink:title="posteroventral setae" id="ABBRID0EXTAE" xlink:type="simple">pv</abbrev></italic>; mid tarsomere 1 with row of long <italic><abbrev xmlns:xlink="http://www.w3.org/1999/xlink" xlink:title="posterodorsal setae" id="ABBRID0E3TAE" xlink:type="simple">pd</abbrev></italic>, subequal to the length of its diameter; hind femur with complete row of <italic><abbrev xmlns:xlink="http://www.w3.org/1999/xlink" xlink:title="anteroventral setae" id="ABBRID0EBUAE" xlink:type="simple">av</abbrev></italic> and <italic><abbrev xmlns:xlink="http://www.w3.org/1999/xlink" xlink:title="posteroventral setae" id="ABBRID0EGUAE" xlink:type="simple">pv</abbrev></italic>, becoming longer mediately; hind tibia with five <italic><abbrev xmlns:xlink="http://www.w3.org/1999/xlink" xlink:title="anteroventral setae" id="ABBRID0ELUAE" xlink:type="simple">av</abbrev></italic>, 5–6 <italic><abbrev xmlns:xlink="http://www.w3.org/1999/xlink" xlink:title="anterodorsal setae" id="ABBRID0EQUAE" xlink:type="simple">ad</abbrev></italic>, 2–3 <italic><abbrev xmlns:xlink="http://www.w3.org/1999/xlink" xlink:title="posterodorsal setae" id="ABBRID0EVUAE" xlink:type="simple">pd</abbrev></italic>, and 8–9 <italic><abbrev xmlns:xlink="http://www.w3.org/1999/xlink" xlink:title="posteroventral setae" id="ABBRID0E1UAE" xlink:type="simple">pv</abbrev></italic>; all tarsi shorter than tibiae, claws slightly longer than pulvilli, pulvilli approx. 1/2 length of tarsomere 5.</p><p>
            <italic>Abdomen</italic>. Black, flat cone-shaped in dorsal view; all tergites with broad trapeziform spots in centre, posterior marginal setae and lateral setae strong; 6<sup>th</sup> tergite bare; 1<sup>st</sup> sternite with fine hairs.</p><p>
            <bold>Female.</bold> Unknown.</p></tp:treatment-sec><tp:treatment-sec sec-type="remarks" id="SECID0EKVAE"><title>Remarks.</title><p>This new species is similar to <italic><tp:taxon-name><tp:taxon-name-part taxon-name-part-type="genus" reg="Delia">Delia</tp:taxon-name-part> <tp:taxon-name-part taxon-name-part-type="species" reg="quadrilateralis">quadrilateralis</tp:taxon-name-part></tp:taxon-name></italic> Fan &amp; Zhong in <xref ref-type="bibr" rid="B6">Fan et al., 1981</xref>, but differs from it in the following features: male frontal vitta 1.5 times as wide as fronto-orbital plate; frons 1.5 times wider than anterior ocellus; basicosta <!--PageBreak-->black; costal spine absent; squamae brown; halter black; mid tarsomere 1 with row of long <italic><abbrev xmlns:xlink="http://www.w3.org/1999/xlink" xlink:title="posterodorsal setae" id="ABBRID0ECWAE" xlink:type="simple">pd</abbrev></italic>, subequal to the length of its diameter.</p></tp:treatment-sec><tp:treatment-sec sec-type="etymology" id="SECID0EGWAE"><title>Etymology.</title><p>The specific name is from the Latin word “<italic>niger</italic>”, black, “<italic>halter</italic>”, halter, referring to its black halter.</p></tp:treatment-sec><tp:treatment-sec sec-type="distribution" id="SECID0EQWAE"><title>Distribution.</title><p>China, Yunnan Province (Baimang Snowberg).</p></tp:treatment-sec><ref-list><ref id="B6"><mixed-citation xmlns:xlink="http://www.w3.org/1999/xlink" xlink:type="simple">
          <person-group><name name-style="western"><surname>Fan</surname><given-names>ZD</given-names></name><name name-style="western"><surname>Chen</surname><given-names>ZZ</given-names></name><name name-style="western"><surname>Ma</surname><given-names>ZY</given-names></name><name name-style="western"><surname>Ge</surname><given-names>FX</given-names></name></person-group> (<year>1981</year>) On some new species of <tp:taxon-name><tp:taxon-name-part taxon-name-part-type="family">Anthomyiidae</tp:taxon-name-part></tp:taxon-name> from China (<tp:taxon-name><tp:taxon-name-part taxon-name-part-type="order">Diptera</tp:taxon-name-part></tp:taxon-name>). Contributions from Shanghai Institute of Entomology 2: 223.[In Chinese with English summary]</mixed-citation></ref></ref-list></tp:taxon-treatment>
