# Supplementary material for: Four new species of the genus Delia Robineau-Desvoidy in the Yunnan Province of China (Diptera, Anthomyiidae)
Source: Zookeys. 2017 Aug 24;(693):141–53. doi: 10.3897/zookeys.693.12965 (PMC5672743; doi:10.3897/zookeys.693.12965)
Supplement: XML Treatment for Delia tuberisurstyla [file zookeys.693.12965-treatment4.xml]

<!DOCTYPE tp:taxon-treatment
  PUBLIC "-//TaxonX//DTD Taxonomic Treatment Publishing DTD v0 20100105//EN" "tax-treatment-NSO.dtd">
<tp:taxon-treatment xmlns:tp="http://www.plazi.org/taxpub"><tp:treatment-meta><kwd-group><label>Taxon classification</label><kwd><named-content xmlns:xlink="http://www.w3.org/1999/xlink" content-type="kingdom">Animalia</named-content></kwd><kwd><named-content xmlns:xlink="http://www.w3.org/1999/xlink" content-type="order">Diptera</named-content></kwd><kwd><named-content xmlns:xlink="http://www.w3.org/1999/xlink" content-type="family">Anthomyiidae</named-content></kwd></kwd-group><mixed-citation publication-type="journal"><person-group><name><surname>Du</surname><given-names>Jing</given-names></name><name><surname>Xue</surname><given-names>Wanqi</given-names></name></person-group><article-title>Four new species of the genus <italic><tp:taxon-name><tp:taxon-name-part taxon-name-part-type="genus" reg="Delia">Delia</tp:taxon-name-part></tp:taxon-name></italic> Robineau-Desvoidy in the Yunnan Province of China (<tp:taxon-name><tp:taxon-name-part taxon-name-part-type="order">Diptera</tp:taxon-name-part></tp:taxon-name>, <tp:taxon-name><tp:taxon-name-part taxon-name-part-type="family">Anthomyiidae</tp:taxon-name-part></tp:taxon-name>)</article-title><source>Zookeys</source><day>24</day><month>8</month><year>2017</year><volume>2017</volume><issue>693</issue><fpage>141</fpage><lpage>153</lpage><pub-id pub-id-type="doi">10.3897/zookeys.693.12965</pub-id></mixed-citation></tp:treatment-meta><tp:nomenclature><tp:taxon-name>
            <tp:taxon-name-part taxon-name-part-type="genus" reg="Delia">Delia</tp:taxon-name-part>
            <tp:taxon-name-part taxon-name-part-type="species" reg="tuberisurstyla">tuberisurstyla</tp:taxon-name-part>
            <object-id xmlns:xlink="http://www.w3.org/1999/xlink" content-type="zoobank" xlink:type="simple">http://zoobank.org/CD4AC08A-4682-4CA8-BD74-B96336BB2783</object-id>
          </tp:taxon-name><tp:taxon-status xmlns:xlink="http://www.w3.org/1999/xlink" xlink:type="simple">sp. n.</tp:taxon-status><xref ref-type="fig" rid="F4">Figure 4</xref><!--PageBreak--></tp:nomenclature><tp:treatment-sec sec-type="type material" id="SECID0ECYAE"><title>Type material.</title><p>
            <bold><italic>Holotype</italic>.</bold> China, Yunnan Province, Yulong Snowberg, Big ropeway, 4571 m, 29 June 2006, Ming-Fu Wang Co., ♂(<abbrev xmlns:xlink="http://www.w3.org/1999/xlink" content-type="institution" xlink:title="Institute of Entomology, Shenyang Normal University" id="ABBRID0ENYAE" xlink:type="simple">IESNU</abbrev>). <bold><italic>Paratype.</italic></bold> China, same data as holotype, 1 ♂.</p></tp:treatment-sec><tp:treatment-sec sec-type="diagnosis" id="SECID0EVYAE"><title>Diagnosis.</title><p>Arista pubescence, longest hairs shorter than its basal diameter; lower facial margin slightly projecting, with anterior margin of frons in same vertical plane; legs black; hind tibia with two rows of <italic><abbrev xmlns:xlink="http://www.w3.org/1999/xlink" xlink:title="posteroventral setae" id="ABBRID0E3YAE" xlink:type="simple">pv</abbrev></italic>; inner side of 5<sup>th</sup> sternite processes with a protrusion.</p><fig id="F4" position="float" orientation="portrait"><label>Figure 4.</label><caption><p>
                <bold><italic><tp:taxon-name><tp:taxon-name-part taxon-name-part-type="genus" reg="Delia">Delia</tp:taxon-name-part> <tp:taxon-name-part taxon-name-part-type="species" reg="tuberisurstyla">tuberisurstyla</tp:taxon-name-part></tp:taxon-name></italic> sp. n. A</bold> male, abdomen in dorsal view; <bold>B</bold> male, 5<sup>th</sup> sternite in ventral view, in holotype; <bold>C</bold> male, 5<sup>th</sup> sternite in ventral view, in paratype <bold>D</bold> male, terminalia in posterior view <bold>E</bold> male, terminalia in profile <bold>F</bold> male, aedeagus in profile.</p></caption><graphic xmlns:xlink="http://www.w3.org/1999/xlink" xlink:href="zookeys-693-141-g004.jpg" position="float" orientation="portrait" xlink:type="simple" id="oo_152082.jpg"/></fig></tp:treatment-sec><tp:treatment-sec sec-type="description" id="SECID0EL1AE"><title>Description.</title><p>
            <bold>Holotype male</bold>. Body length 5.5–6.0 mm.</p><p>
            <italic>Head</italic>. Eye with sparse and short ciliae; frontal vitta black, with black dust; frontal vitta with a pair of interfrontal setule; frons as wide as anterior ocellus; without orbital setae; fronto-orbital plate, parafacial and gena with dark grey dust; 7–8 pairs of frontal setae, situated on lower half of frons; parafacial 1.4 times wider than postpedicel; antenna black, postpedicel 1.5 times longer than broad; arista pubescence, longest hairs shorter than its basal diameter; lower facial margin slightly projecting, with anterior margin of frons in same vertical plane; genal height approx. 2/7 eye height; anterior margin of gena with two rows of upcurved subvibrissal setulae; para-occipital and postgenal hairs black; proboscis slender, prementum with grey dust, approx. 6.0–7.0 times longer than broad; palpus black, subequal to prementum.</p><p>
            <italic>Thorax</italic>. Black in ground colour with dark grey dust; scutum with three indistinct black vittae; two rows of hair-like <italic><abbrev xmlns:xlink="http://www.w3.org/1999/xlink" xlink:title="presutural acrostichal setae" id="ABBRID0E31AE" xlink:type="simple">prst acr</abbrev></italic> (1 or 2 pairs stronger), only one pair of <italic><abbrev xmlns:xlink="http://www.w3.org/1999/xlink" xlink:title="postsutural acrostichal setae" id="ABBRID0EB2AE" xlink:type="simple">post acr</abbrev></italic> developed, these situated in front of scutellum, <italic><abbrev xmlns:xlink="http://www.w3.org/1999/xlink" xlink:title="dorsocentral setae" id="ABBRID0EG2AE" xlink:type="simple">dc</abbrev></italic> 2+3, <italic><abbrev xmlns:xlink="http://www.w3.org/1999/xlink" xlink:title="intra-alar setae" id="ABBRID0EL2AE" xlink:type="simple">ial</abbrev></italic> 0+2; notopleural despression bare apart from two strong setae; <italic><abbrev xmlns:xlink="http://www.w3.org/1999/xlink" xlink:title="prealar setae" id="ABBRID0EQ2AE" xlink:type="simple">pra</abbrev></italic> 1.2 times longer than posterior notopleural seta; scutellum bare on disc centrally and basally; katepisternals 1+2.</p><p>
            <italic>Wing</italic>. Base fuscous, basicosta black; costa setulose only basally on ventral surface; costal spine absent; radial node bare, squamae yellowish; lower squama short, approx. 1/3 length of upper; halter brown-yellow.</p><p>
            <italic>Legs</italic>. Entirely black; fore tibia with 1(0) medial <italic><abbrev xmlns:xlink="http://www.w3.org/1999/xlink" xlink:title="posterior setae" id="ABBRID0E42AE" xlink:type="simple">p</abbrev></italic>; mid femur with seta-like <italic><abbrev xmlns:xlink="http://www.w3.org/1999/xlink" xlink:title="anterior setae" id="ABBRID0EC3AE" xlink:type="simple">a</abbrev></italic> row in basal half, <italic><abbrev xmlns:xlink="http://www.w3.org/1999/xlink" xlink:title="posteroventral setae" id="ABBRID0EH3AE" xlink:type="simple">pv</abbrev></italic> rows complete; mid tibia with one <italic><abbrev xmlns:xlink="http://www.w3.org/1999/xlink" xlink:title="posterodorsal setae" id="ABBRID0EM3AE" xlink:type="simple">pd</abbrev></italic> and two <italic><abbrev xmlns:xlink="http://www.w3.org/1999/xlink" xlink:title="posteroventral setae" id="ABBRID0ER3AE" xlink:type="simple">pv</abbrev></italic>; mid tarsomere 1 with one row of long <italic><abbrev xmlns:xlink="http://www.w3.org/1999/xlink" xlink:title="anterodorsal setae" id="ABBRID0EW3AE" xlink:type="simple">ad</abbrev></italic>, more than 1.5 times longer than its diameter; hind femur with complete row of <italic><abbrev xmlns:xlink="http://www.w3.org/1999/xlink" xlink:title="anteroventral setae" id="ABBRID0E23AE" xlink:type="simple">av</abbrev></italic>, becoming longer apically; hind tibia with 9–10 <italic><abbrev xmlns:xlink="http://www.w3.org/1999/xlink" xlink:title="anteroventral setae" id="ABBRID0EA4AE" xlink:type="simple">av</abbrev></italic>, 5–6 <italic><abbrev xmlns:xlink="http://www.w3.org/1999/xlink" xlink:title="anterodorsal setae" id="ABBRID0EF4AE" xlink:type="simple">ad</abbrev></italic>, one row of <italic><abbrev xmlns:xlink="http://www.w3.org/1999/xlink" xlink:title="posterodorsal setae" id="ABBRID0EK4AE" xlink:type="simple">pd</abbrev></italic> (3–4 developed), and two rows of <italic><abbrev xmlns:xlink="http://www.w3.org/1999/xlink" xlink:title="posteroventral setae" id="ABBRID0EP4AE" xlink:type="simple">pv</abbrev></italic>, slightly pectinated; all tarsi shorter than tibiae, claws and pulvilli large, slightly shorter than tarsomere 5.</p><!--PageBreak--><p>
            <italic>Abdomen</italic>. Black, long cone-shaped in dorsal view, with grey or brownish grey dust; all tergites with hair-like setae in middle part, setae becoming longer towards lateral margin, mid black vitta expand in middle part, near rhombic; 6<sup>th</sup> tergite bare; 1<sup>st</sup> sternite dense with long fringes.</p><p>
            <bold>Female.</bold> Unknown.</p></tp:treatment-sec><tp:treatment-sec sec-type="remarks" id="SECID0EA5AE"><title>Remarks.</title><p>This new species is similar to <italic><tp:taxon-name><tp:taxon-name-part taxon-name-part-type="genus" reg="Delia">Delia</tp:taxon-name-part> <tp:taxon-name-part taxon-name-part-type="species" reg="subnigribasis">subnigribasis</tp:taxon-name-part></tp:taxon-name></italic> Fan &amp; Wang in <xref ref-type="bibr" rid="B6">Fan et al., 1981</xref>, but differs from it in the following features: male frontal setae 7–8 pairs; <!--PageBreak--><italic><abbrev xmlns:xlink="http://www.w3.org/1999/xlink" xlink:title="prealar setae" id="ABBRID0EX5AE" xlink:type="simple">pra</abbrev></italic> 1.2 times longer than posterior notopleural seta; basicosta black; mid tarsomere 1 with one row of long <italic><abbrev xmlns:xlink="http://www.w3.org/1999/xlink" xlink:title="anterodorsal setae" id="ABBRID0E35AE" xlink:type="simple">ad</abbrev></italic>, more than 1.5 times longer than its diameter.</p></tp:treatment-sec><tp:treatment-sec sec-type="etymology" id="SECID0EA6AE"><title>Etymology.</title><p>The species name is derived from the Latin words “<italic>tuber</italic>”, tuber, referring to the middle part of surstylus with a sheet-shaped tuber in dorsal view.</p></tp:treatment-sec><tp:treatment-sec sec-type="distribution" id="SECID0EI6AE"><title>Distribution.</title><p>China, Yunnan Province (Yulong Snowberg).</p></tp:treatment-sec><ref-list><ref id="B6"><mixed-citation xmlns:xlink="http://www.w3.org/1999/xlink" xlink:type="simple">
          <person-group><name name-style="western"><surname>Fan</surname><given-names>ZD</given-names></name><name name-style="western"><surname>Chen</surname><given-names>ZZ</given-names></name><name name-style="western"><surname>Ma</surname><given-names>ZY</given-names></name><name name-style="western"><surname>Ge</surname><given-names>FX</given-names></name></person-group> (<year>1981</year>) On some new species of <tp:taxon-name><tp:taxon-name-part taxon-name-part-type="family">Anthomyiidae</tp:taxon-name-part></tp:taxon-name> from China (<tp:taxon-name><tp:taxon-name-part taxon-name-part-type="order">Diptera</tp:taxon-name-part></tp:taxon-name>). Contributions from Shanghai Institute of Entomology 2: 223.[In Chinese with English summary]</mixed-citation></ref></ref-list></tp:taxon-treatment>
